# Supplementary material for: Integrative Genomics and Metabolomics Analyses Provide New Insights into the Molecular Basis of Plant Growth Promotion by Pantoea agglomerans
Source: Microorganisms. 2025 Sep 12;13(9):2138. doi: 10.3390/microorganisms13092138 (PMC12472927; doi:10.3390/microorganisms13092138)
Supplement: Supplementary file 1 [file microorganisms-13-02138-s001.zip]

Archive with 17 entries (13 files):
- microorganisms-3787330-supplementary/
- microorganisms-3787330-supplementary/Supplementary microorganisms-3787330/
- microorganisms-3787330-supplementary/Supplementary microorganisms-3787330/.DS_Store
- microorganisms-3787330-supplementary/Supplementary microorganisms-3787330/Figure S1.pdf
- microorganisms-3787330-supplementary/Supplementary microorganisms-3787330/Figure S1.tif
- microorganisms-3787330-supplementary/Supplementary microorganisms-3787330/Figure S2.pdf
- microorganisms-3787330-supplementary/Supplementary microorganisms-3787330/Figure S2.tif
- microorganisms-3787330-supplementary/Supplementary microorganisms-3787330/revised2 Supplementary Tables.xlsx
- microorganisms-3787330-supplementary/__MACOSX/
- microorganisms-3787330-supplementary/__MACOSX/._Supplementary microorganisms-3787330
- microorganisms-3787330-supplementary/__MACOSX/Supplementary microorganisms-3787330/
- microorganisms-3787330-supplementary/__MACOSX/Supplementary microorganisms-3787330/._.DS_Store
- microorganisms-3787330-supplementary/__MACOSX/Supplementary microorganisms-3787330/._Figure S1.pdf
- microorganisms-3787330-supplementary/__MACOSX/Supplementary microorganisms-3787330/._Figure S1.tif
- microorganisms-3787330-supplementary/__MACOSX/Supplementary microorganisms-3787330/._Figure S2.pdf
- microorganisms-3787330-supplementary/__MACOSX/Supplementary microorganisms-3787330/._Figure S2.tif
- microorganisms-3787330-supplementary/__MACOSX/Supplementary microorganisms-3787330/._revised2 Supplementary Tables.xlsx
