# Supplementary material for: Integrative Genomics and Metabolomics Analyses Provide New Insights into the Molecular Basis of Plant Growth Promotion by Pantoea agglomerans
Source: Microorganisms. 2025 Sep 12;13(9):2138. doi: 10.3390/microorganisms13092138 (PMC12472927; doi:10.3390/microorganisms13092138)
Supplement: Supplementary file 1 [file microorganisms-13-02138-s001.zip › microorganisms-3787330-supplementary/Supplementary microorganisms-3787330/revised2 Supplementary Tables.xlsx]

## Sheet: S1
Table S1: General genome properties of the twenty P. agglomerans strains
Strain	Level	Size (Mb)	GC%	CDS	GeneBank Acc.
4	Scaffold	4.82	55.2	4348	JPOT00000000
190	Scaffold	5.00	55.10	4483	JNGC00000000
B3	Scaffold	5.22	54.6	4680	WSSR00000000
BD 1212	Contig	4.87	55.1	4432	QQXH00000000
BD 1274	Contig	4.96	55.0	4545	QQXI00000000
C1	Contig	4.84	55.2	4380	SMLN00000000
C410P1	Complete	5.11	55.0	4498	from CP016889 to CP016892
DAPP-PG734	Contig	5.36	54.7	4918	JNVA00000000
DE0421	Scaffold	4.17	54.5	3795	VDSS00000000
DOAB1048	Contig	4.79	55.2	4329	JABLUT000000000
DSM3493T	Contig	4.65	55.1	4204	FYAZ00000000
IG1	Contig	4.82	55.0	4369	BAEF00000000
JM1	Scaffold	4.79	55.1	4341	from KZ268670 to KZ268703
L15	Complete	4.85	55.12	4382	from CP034148 to CP034151
LMAE-2	Contig	4.98	55.1	4473	JWLQ00000000
P5	Scaffold	5.07	54.9	4611	NGNU00000000
RIT273	Contig	5.36	55.1	4835	JFOK00000000
RIT710	Contig	4.74	55.3	4276	WJYF00000000
TH81	Complete	4.98	54.74	4406	from CP031649 to CP031652
Tx10	Scaffold	4.85	55.1	4386	ASJI00000000

## Sheet: S2
Table S2: Number of singletons present in each genome
P. agglomerans strain	Singletons (n°)
DAPP_PG734	444
190	394
B3	316
BD1274	288
LMAE	259
DE0421	186
Tx10	155
P5	135
BD1212	130
DOAB1048	97
TH81	93
C410P1	92
IG1	77
RIT710	73
L15	57
JM1	54
DSM3493T	52
RIT273	52
4	51
C1	46

## Sheet: S3
Table S3: Functional annotation of the P. agglomerans pangenome. The table shows the distribution of the 7095 proteins in the different COG categories.
	Protein number				Relative percentage (%)
COG category	Core	Dispensable	Singletons	Total	Core	Dispensable	Singletons	Total
Energy production and conversion	146	70	34	250	58.4	28	13.6	100
Cell cycle control	49	26	27	102	48.0392	25.4902	26.4706	100
Amino acid transport and metabolism	303	140	67	510	59.4118	27.451	13.1373	100
Nucleotide transport and metabolism	92	37	22	151	60.9272	24.5033	14.5695	100
Carbohydrate transport and metabolism	280	186	134	600	46.6667	31	22.3333	100
Coenzyme transport and metabolism	167	75	30	272	61.3971	27.5735	11.0294	100
Lipid transport and metabolism	113	46	42	201	56.2189	22.8856	20.8955	100
Translation	235	68	32	335	70.1493	20.2985	9.55224	100
Transcription	227	254	137	618	36.7314	41.1003	22.1683	100
Replication	111	99	122	332	33.4337	29.8193	36.747	100
Cell wall/membrane/envelope biogenesis	224	129	84	437	51.2586	29.5195	19.222	100
Cell motility	53	51	61	165	32.1212	30.9091	36.9697	100
Post-translational modification	128	63	48	239	53.5565	26.3598	20.0837	100
Inorganic ion transport and metabolism	177	118	37	332	53.3133	35.5422	11.1446	100
Secondary metabolites biosynthesis	32	44	25	101	31.6832	43.5644	24.7525	100
General function prediction only	187	205	161	553	33.8156	37.0705	29.1139	100
Function unknown	117	100	41	258	45.3488	38.7597	15.8915	100
Signal transduction mechanisms	167	133	85	385	43.3766	34.5455	22.0779	100
Intracellular trafficking	55	108	96	259	21.2355	41.6988	37.0656	100
Defense mechanisms	56	106	84	246	22.7642	43.0894	34.1463	100
Extracellular structures	15	28	10	53	28.3019	52.8302	18.8679	100
Transposase	5	154	155	314	1.59236	49.0446	49.3631	100
Not annotated	121	166	95	382	31.6754	43.4555	24.8691	100
TOTAL	3060	2406	1629	7095

## Sheet: S4
Table S4: Occurrence of genes related to direct and indirect plant growth-promotions in the different P. agglomerans genomes.The colors indicate the four groups in which cluster the twenty genomes (Figure 2). The minus sign indicates the absence of the corresponding gene. The genes associated with the various pathways are organized into operons. The names of the operons are indicated in column B,…
			Pantoea agglomerans strain
Pathway	Function	Gene	C1	4	RIT710	RIT273	190	DSM3493T2	TH81	JM1	B3	DOAB1048	IG1	Tx10	L15	DAPPPGT34	BD1212	BD1274	C410P1	LMAE-2	P5	DE0421
	Direct Plant Growth-Promotion
	IAA production
IPyA	Aldehyde dehydrogenase (EC 1.2.1.3)	aldH	+	+	+	+	+	+	+	+	+	+	+	+	+	+	+	+	+	+	+	+
	Aldehyde dehydrogenase (EC 1.2.1.3)	aldHE	+	+	+	+	+	+	+	+	+	+	+	+	+	+	+	+	+	+	+	+
	Pyruvate decarboxylase (EC 4.1.1.1); Alpha-keto-acid decarboxylase (EC 4.1.1.-)	ipdC	+	+	+	+	+	+	+	+	+	+	+	+	+	+	+	+	+	+	+	+
IAM	Aliphatic amidase AmiE (EC 3.5.1.4)	amiE	+	+	+	+	+	+	+	+	+	+	+	+	+	+	+	+	+	+	+	+
	Asp-tRNAAsn/Glu-tRNAGln amidotransferase A subunit and related amidases	hpxY	+	+	+	+	+	+	+	+	+	+	+	+	+	+	+	+	+	+	+	+
Others	Auxin efflux carrier family protein	acc	+	+	+	+	+	+	+	+	+	+	+	+	+	+	+	+	+	+	+	+
	Spermidine biosynthesis
Spermidine	speAB
	Agmatinase (EC 3.5.3.11)	speA	+	+	+	+	+	+	+	+	+	+	+	+	+	+	+	+	+	+	+	+
	Biosynthetic arginine decarboxylase (EC 4.1.1.19)	speB	+	+	+	+	+	+	+	+	+	+	+	+	+	+	+	+	+	+	+	+
	speDE
	S-adenosylmethionine decarboxylase proenzyme (EC 4.1.1.50), prokaryotic class 1A	speD	+	+	+	+	+	+	+	+	+	+	+	+	+	+	+	+	+	+	+	+
	Spermidine synthase (EC 2.5.1.16)	speE	+	+	+	+	+	+	+	+	+	+	+	+	+	+	+	+	+	+	+	+
	Phosphate (P) solubilization
P-solubilization	pqqBDEF
	Coenzyme PQQ synthesis protein B	pqqB	+	+	+	+	+	+	+	+	+	+	+	+	+	+	+	+	+	+	+	+
	Coenzyme PQQ synthesis protein D	pqqD	+	+	+	+	+	+	+	+	+	+	+	+	+	+	+	+	+	+	+	+
	Coenzyme PQQ synthesis protein E	pqqE	+	+	+	+	+	+	+	+	+	+	+	+	+	+	+	+	+	+	+	+
	Coenzyme PQQ synthesis protein F	pqqF	+	+	+	+	+	+	+	+	+	+	+	+	+	+	+	+	+	+	+	+
	pstBAC_1
	Phosphate transport ATP-binding protein PstB (TC 3.A.1.7.1)	pstB1	+	+	+	+	+	+	+	+	+	+	+	+	+	+	+	+	+	+	+	+
	Phosphate transport system permease protein PstA (TC 3.A.1.7.1)	pstA1	+	+	+	+	+	+	+	+	+	+	+	+	+	+	+	+	+	+	+	+
	Phosphate transport system permease protein PstC (TC 3.A.1.7.1)	pstC1	+	+	+	+	+	+	+	+	+	+	+	+	+	+	+	+	+	+	+	+
	gadCBA_1
	Gluconate 2-dehydrogenase (EC 1.1.99.3), membrane-bound, cytochrome c	gadC1	+	+	+	+	+	+	+	+	+	+	+	+	+	+	+	+	+	+	+	+
	Gluconate 2-dehydrogenase (EC 1.1.99.3), membrane-bound, flavoprotein	gadB1	+	+	+	+	+	+	+	+	+	+	+	+	+	+	+	+	+	+	+	+
	Gluconate 2-dehydrogenase (EC 1.1.99.3), membrane-bound, gamma subunit	gadA1	+	+	+	+	+	+	+	+	+	+	+	+	+	+	+	+	+	+	+	+
	gadCBA_2
	Gluconate 2-dehydrogenase (EC 1.1.99.3), membrane-bound, cytochrome c	gadC2	+	+	+	+	+	+	+	+	+	+	+	+	+	+	+	+	+	+	+	+
	Gluconate 2-dehydrogenase (EC 1.1.99.3), membrane-bound, flavoprotein	gadB2	+	+	+	+	+	+	+	+	+	+	+	+	+	+	+	+	+	+	+	+
	Gluconate 2-dehydrogenase (EC 1.1.99.3), membrane-bound, gamma subunit	gadA2	+	+	+	+	+	+	+	+	+	+	+	+	+	+	+	+	+	+	+	+
	phoU-pstBAC_2
	Phosphate transport system regulatory protein	phoU	+	+	+	+	+	+	+	+	+	+	+	+	+	+	+	+	+	+	+	+
	Phosphate transport ATP-binding protein PstB (TC 3.A.1.7.1)	pstB2	+	+	+	+	+	+	+	+	+	+	+	+	+	+	+	+	+	+	+	+
	Phosphate transport system permease protein PstA (TC 3.A.1.7.1)	pstA2	+	+	+	+	+	+	+	+	+	+	+	+	+	+	+	+	+	+	+	+
	Phosphate transport system permease protein PstC (TC 3.A.1.7.1)	pstC2	+	+	+	+	+	+	+	+	+	+	+	+	+	+	+	+	+	+	+	+
	single genes
	Low-affinity inorganic phosphate transporter	pitA	+	+	+	+	+	+	+	+	+	+	+	+	+	+	+	+	+	+	+	+
	Hexose phosphate transport protein	uhpT	+	+	+	+	+	+	+	+	+	+	+	+	+	+	+	+	+	+	+	+
	Glucose dehydrogenase, PQQ-dependent (EC 1.1.5.2)	gcd	+	+	+	+	+	+	+	+	+	+	+	+	+	+	+	+	+	+	+	+
	Sodium-dependent phosphate transporter	yjbB	+	+	+	+	+	+	+	+	+	+	+	+	+	+	+	+	+	+	+	+
	Low-affinity inorganic phosphate transporter	pitA	+	+	+	+	+	+	+	+	+	+	+	+	+	+	+	+	+	+	+	+
	Indirect Plant Growth-Promotion
	Volatile organic compounds (VOCs) production
VOCs	ilvHI
	Acetolactate synthase small subunit (EC 2.2.1.6)	ilvH	+	+	+	+	+	+	+	+	+	+	+	+	+	+	+	+	+	+	+	+
	Acetolactate synthase large subunit (EC 2.2.1.6)	ilvI	+	+	+	+	+	+	+	+	+	+	+	+	+	+	+	+	+	+	+	+
	ilvMG
	Acetolactate synthase small subunit (EC 2.2.1.6)	ilvM	+	+	+	+	+	+	+	+	+	+	+	+	+	+	+	+	+	+	+	+
	Acetolactate synthase large subunit (EC 2.2.1.6)	ilvG	+	+	+	+	+	+	+	+	+	+	+	+	+	+	+	+	+	+	+	+
	bdh-alsSD-alsR gene cluster
	2,3-butanediol dehydrogenase, S-alcohol forming, (R)-acetoin-specific (EC 1.1.1.4) / Acetoin (diacetyl) reductase (EC 1.1.1.304)	bdh	+	+	+	+	+	+	-	+	+	+	+	+	-	+	+	+	+	+	+	+
	Acetolactate synthase, catabolic (EC 2.2.1.6)	alsS	+	+	+	+	+	+	-	+	+	+	+	+	-	+	+	+	+	+	+	+
	Alpha-acetolactate decarboxylase (EC 4.1.1.5)	aslD	+	+	+	+	+	+	-	+	+	+	+	+	-	+	+	+	+	+	+	+
	Transcriptional regulator of alpha-acetolactate operon	aslR	+	+	+	+	+	+	-	+	+	+	+	+	-	+	+	+	+	+	+	+
	Siderophores biogenesis
Siderophores	sppA-ansA
	Ferric iron ABC transporter, permease protein	sppA	+	+	+	+	+	+	+	+	+	+	+	+	+	+	+	+	+	+	+	+
	Ferric iron ABC transporter, iron-binding protein	ansA	+	+	+	+	+	+	+	+	+	+	+	+	+	+	+	+	+	+	+	+
	fhuBDCA		+	+	+	+	+	+	+	+	+	+	+	+	+	+	+	+	+	+	+	+
	Ferric hydroxamate ABC transporter (TC 3.A.1.14.3), permease component	fhuB	+	+	+	+	+	+	+	+	+	+	+	+	+	+	+	+	+	+	+	+
	Ferric hydroxamate ABC transporter (TC 3.A.1.14.3), periplasmic substrate binding protein	fhuD	+	+	+	+	+	+	+	+	+	+	+	+	+	+	+	+	+	+	+	+
	Ferric hydroxamate ABC transporter (TC 3.A.1.14.3), ATP-binding protein	fhuC	+	+	+	+	+	+	+	+	+	+	+	+	+	+	+	+	+	+	+	+
	Ferric hydroxamate outer membrane receptor	fhuA
	fepACGDB-entFSCEBA-fes-ybdZ
	TonB-dependent receptor; Outer membrane receptor for ferric enterobactin and colicins B, D	fepA	+	+	+	+	+	+	+	+	+	+	+	+	+	+	+	+	+	+	+	-
	Enterobactin esterase	fes	+	+	+	+	+	+	+	+	+	+	+	+	+	+	+	+	+	+	+	-
	Putative cytoplasmic protein YbdZ in enterobactin biosynthesis operon	ybdZ	+	+	+	+	+	+	+	+	+	+	+	+	+	+	+	+	+	+	+	-
	Enterobactin synthetase component F, serine activating enzyme (EC 2.7.7.-)	entF	+	+	+	+	+	+	+	+	+	+	+	+	+	-	+	+	+	+	+	-
	Ferric enterobactin transport ATP-binding protein (TC 3.A.1.14.2)	fepC	+	+	+	+	+	+	+	+	+	+	+	+	+	+	+	+	+	+	+	-
	Ferric enterobactin transport system permease protein (TC 3.A.1.14.2)	fepG	+	+	+	+	+	+	+	+	+	+	+	+	+	+	+	+	+	+	+	-
	Ferric enterobactin transport system permease protein (TC 3.A.1.14.2)	fepD	+	+	+	+	+	+	+	+	+	+	+	+	+	+	+	+	+	+	+	-
	Enterobactin exporter EntS	entS	+	+	+	+	+	+	+	+	+	+	+	+	+	+	+	+	+	+	+	-
	Ferric enterobactin-binding periplasmic protein (TC 3.A.1.14.2)	fepB	+	+	+	+	+	+	+	+	+	+	+	+	+	+	+	+	+	+	+	-
	Isochorismate synthase (EC 5.4.4.2) [enterobactin] siderophore @ Isochorismate synthase (EC 5.4.4.2) of siderophore biosynthesis	entC	+	+	+	+	+	+	+	+	+	+	+	+	+	+	+	+	+	+	+	-
	2,3-dihydroxybenzoate-AMP ligase (EC 2.7.7.58) [enterobactin] siderophore @ 2,3-dihydroxybenzoate-AMP ligase (EC 2.7.7.58) of siderophore biosynthesis	entE	+	+	+	+	+	+	+	+	+	+	+	+	+	+	+	+	+	+	+	-
	Isochorismatase (EC 3.3.2.1) [enterobactin] siderophore / Apo-aryl carrier domain of EntB @ Isochorismatase (EC 3.3.2.1) of siderophore biosynthesis	entB	+	+	+	+	+	+	+	+	+	+	+	+	+	+	+	+	+	+	+	-
	2,3-dihydro-2,3-dihydroxybenzoate dehydrogenase (EC 1.3.1.28) [enterobactin] siderophore @ 2,3-dihydro-2,3-dihydroxybenzoate dehydrogenase (EC 1.3.1.28) of siderophore biosynthesis	entA	+	+	+	+	+	+	+	+	+	+	+	+	+	+	+	+	+	+	+	-
	single genes
	Ferric reductase (1.6.99.14)	fhuF	+	+	+	+	+	+	+	+	+	+	+	+	+	+	+	+	+	+	+	+
	Ferric uptake regulation protein FUR	fur	+	+	+	+	+	+	+	+	+	+	+	+	+	+	+	+	+	+	+	+
	Ferrous iron transporter
EfeUOB/feoBA	efeBOU
	Ferrous iron transport peroxidase	efeB	+	+	+	+	+	+	+	+	+	+	+	+	+	+	+	+	+	+	+	+
	Ferrous iron transport periplasmic protein , contains peptidase-M75 domain and (frequently) cupredoxin-like domain	efeO	+	+	+	+	+	+	+	+	+	+	+	+	+	+	+	+	+	+	+	+
	Ferrous iron transport permease	efeU	+	+	+	+	+	+	+	+	+	+	+	+	+	-	+	+	+	+	+	+
	feoBA
	Ferrous iron transport protein B	feoB	+	+	+	+	+	+	-	+	+	+	+	+	-	+	+	+	+	+	+	+
	Ferrous iron transport protein A	feoA	+	+	+	+	+	+	-	+	+	+	+	+	-	+	+	+	+	+	+	+
	GABA production
GABA	gabRTP
	Transcriptional regulator GabR of GABA utilization (GntR family with aminotransferase-like domain)	gabR	+	+	+	+	+	+	-	+	+	+	+	+	-	+	+	+	+	+	+	-
	Gamma-aminobutyrate:alpha-ketoglutarate aminotransferase (EC 2.6.1.19)	gabT	+	+	+	+	+	+	-	+	+	+	+	+	-	+	+	+	+	+	+	-
	gamma-aminobutyrate (GABA) permease	gabP	+	+	+	+	+	+	-	+	+	+	+	+	-	+	+	+	+	+	+	-
	single genes
	Succinate-semialdehyde dehydrogenase [NAD] (EC 1.2.1.24); Succinate-semialdehyde dehydrogenase [NADP+] (EC 1.2.1.79)	gabD	+	+	+	+	+	+	+	+	+	+	+	+	+	+	+	+	+	+	+	+
	Gamma-aminobutyrate:alpha-ketoglutarate aminotransferase (EC 2.6.1.19)	gabT1	+	+	+	+	+	+	+	+	+	+	+	+	+	+	+	+	+	+	+	+
	Succinate-semialdehyde dehydrogenase [NAD(P)+] (EC 1.2.1.16)	gabD1	+	+	+	+	+	+	+	+	+	+	+	+	+	+	+	+	+	+	+	+
	Succinate-semialdehyde dehydrogenase [NAD] (EC 1.2.1.24); Succinate-semialdehyde dehydrogenase [NADP+] (EC 1.2.1.79)	gabD2	+	+	+	+	+	+	+	+	+	+	+	+	+	+	+	+	+	+	+	+
	Succinate-semialdehyde dehydrogenase [NAD(P)+] (EC 1.2.1.16)	gabD3	+	+	+	+	+	+	+	+	+	+	+	+	+	+	+	+	+	+	+	+

## Sheet: S5
Table S5: Occurrence of genes related to nitrogen assimilation in the different P. agglomerans genomes. The colors indicate the four groups in which cluster the twenty genomes (Figure 2). The minus sign indicates the absence of the corresponding gene. In the KEGG map of nitrogen metabolism (pathway map00910), the enzymes whose genes are present in the strain C1 genome are highlighted in green.
			Pantoea agglomerans strain
Pathway	Function	Gene	C1	4	RIT710	RIT273	190	DSM3493T	TH81	JM1	B3	DOAB1048	IG1	Tx10	L15	DAPPPGT34	BD1212	BD1274	C410P1	LMAE-2	P5	DE0421
Nitrate transport	Response regulator NasT	nasT	+	+	+	+	+	-	+	+	+	+	+	+	+	+	+	+	+	+	+	+
	Nitrate ABC transporter, substrate-binding protein	nrtA	+	+	+	+	+	-	+	+	+	+	+	+	+	+	+	+	+	+	+	+
	Nitrate ABC transporter, permease protein	nrtB	+	+	+	+	+	-	+	+	+	+	+	+	+	+	+	+	+	+	+	+
	Nitrate ABC transporter, ATP-binding protein	nrtC	+	+	+	+	+	-	+	+	+	+	+	+	+	+	+	+	+	+	+	+
Nitrate/Nitrite response regulator NarL	Two-component system, NarL family, nitrate/nitrite sensor histidine kinase [EC:2.7.13.3]	narQ	+	+	+	+	+	+	+	+	+	+	+	+	+	+	+	+	+	+	+	+
	Two-component system, NarL family, nitrate/nitrite response regulator	narP	+	+	+	+	+	+	+	+	+	+	+	+	+	+	+	+	+	+	+	+
Dissimilatory nitrate reduction	Nitrate/nitrite response regulator protein	narL	+	+	+	+	+	+	+	+	+	+	+	+	+	+	+	+	+	+	+	+
	Nitrate/nitrite transporter	narU	+	+	+	+	+	+	+	+	+	+	+	+	+	+	+	+	+	+	+	+
	Respiratory nitrate reductase alpha chain (EC 1.7.99.4)	narG	+	+	+	+	+	+	+	+	+	+	+	+	+	+	+	+	+	+	+	+
	Respiratory nitrate reductase beta chain (EC 1.7.99.4)	narH	+	+	+	+	+	+	+	+	+	+	+	+	+	+	+	+	+	+	+	+
	Respiratory nitrate reductase delta chain (EC 1.7.99.4)	narJ	+	+	+	+	+	+	+	+	+	+	+	+	+	+	+	+	+	+	+	+
	Respiratory nitrate reductase gamma chain (EC 1.7.99.4)	narI	+	+	+	+	+	+	+	+	+	+	+	+	+	+	+	+	+	+	+	+
	Nitrite reductase [NAD(P)H] large subunit (EC 1.7.1.4)	nirB2	+	+	+	+	+	+	+	+	+	+	+	+	+	+	+	+	+	+	+	-
	Nitrite reductase [NAD(P)H] small subunit (EC 1.7.1.4)	nirD	+	+	+	+	+	+	+	+	+	+	+	+	+	+	+	+	+	+	+	-
Assimilatory nitrate reduction	Nitrite reductase [NAD(P)H] large subunit (EC 1.7.1.4)	nasB	+	+	+	+	+	-	+	+	+	+	+	+	+	+	+	+	+	+	+	+
	Assimilatory nitrate reductase large subunit (EC 1.7.99.4)	nasC	+	+	+	+	+	-	+	+	+	+	+	+	+	+	+	+	+	+	+	+
Nitrosative stress	Anaerobic nitric oxide reductase transcription regulator	norR	+	-	-	+	-	-	-	-	-	+	-	-	-	-	-	-	-	-	-	-
	Anaerobic nitric oxide reductase flavorubredoxin	norV	+	-	-	+	-	-	-	-	-	+	-	-	-	-	-	-	-	-	-	-
	Nitric oxide reductase FlRd-NAD(+) reductase [EC:1.18.1.-]	norW	+	-	-	+	-	-	-	-	-	+	-	-	-	-	-	-	-	-	-	-
	Nitrite-sensitive transcriptional repressor NsrR	nrsR	+	+	+	+	+	+	+	+	+	+	+	+	+	+	+	+	+	+	+	+
Ammonia assimilation	Glutamine synthetase type I (EC 6.3.1.2)	glnA	+	+	+	+	+	+	+	+	+	+	+	+	+	+	+	+	+	+	+	+
	Glutamate-ammonia-ligase adenylyltransferase (EC 2.7.7.42)	glnE	+	+	+	+	+	+	+	+	+	+	+	+	+	+	+	+	+	+	+	+
	[Protein-PII] uridylyltransferase (EC 2.7.7.59) / [Protein-PII]-UMP uridylyl-removing enzyme	glnD	+	+	+	+	+	+	+	+	+	+	+	+	+	+	+	+	+	+	+	+
	Glutamate synthase [NADPH] large chain (EC 1.4.1.13)	gltB	+	+	+	+	+	+	+	+	+	+	+	+	+	+	+	+	+	+	+	+
	Nitrogen regulation protein NR(I)	nrI	+	+	+	+	+	+	+	+	+	+	+	+	+	+	+	+	+	+	+	+
	Nitrogen regulatory protein P-II	glnK	+	+	+	+	+	+	+	+	+	+	+	+	+	+	+	+	+	+	+	+
	Ammonium transporter	amtB	+	+	+	+	+	+	+	+	+	+	+	+	+	+	+	+	+	+	+	+

## Sheet: S6
Table S6: Occurrence of genes related to organic and inorganic sulphur in the different P. agglomerans genomes. The colors indicate the four groups in which cluster the twenty genomes (Figure 2). The minus sign indicates the absence of the corresponding gene.
				Pantoea agglomerans strain
Pathway	Function	Gene	C1	4	RIT710	RIT273	190	DSM3493T	TH81	JM1	B3	DOAB1048	IG1	Tx10	L15	DAPPPGT34	BD1212	BD1274	C410P1	LMAE-2	P5	DE0421
	Sulfur metabolism
Sulfate/Thiosulfate_Uptake, *cysAWTP/Sbp	Thiosulfate sulfuntransferase	gplE	+	+	+	+	+	+	+	+	+	+	+	+	+	+	+	+	+	+	+	+
	Sulfate and thiosulfate import ATP-binding protein cysA (EC 3.6.3.25)	cysA	+	+	+	+	+	+	+	+	+	+	+	+	+	+	+	+	+	+	+	+
	Sulfate transport system permease protein	cysW	+	+	+	+	+	+	+	+	+	+	+	+	+	+	+	+	+	+	+	+
	Sulfate transport system permease protein	cysT	+	+	+	+	+	+	+	+	+	+	+	+	+	+	+	+	+	+	+	+
	Sulfate and thiosulfate binding protein	cysP	+	+	+	+	+	+	+	+	+	+	+	+	+	+	+	+	+	+	+	+
	Sulfate-binding protein	sbp	+	+	+	+	+	+	+	+	+	+	+	+	+	+	+	+	+	+	+	+
	Sulfate transporter cysZ-type	cysZ	+	+	+	+	+	+	+	+	+	+	+	+	+	+	+	+	+	+	+	+
Assimilatory Sulfate Reduction	Sulfate adenylyltransferase subunit 1 (EC 2.7.7.4)	cysN	+	+	+	+	+	+	+	+	+	+	+	+	+	+	+	+	+	+	+	+
	Sulfate adenylyltransferase subunit 2 (EC 2.7.7.4),	cysD	+	+	+	+	+	+	+	+	+	+	+	+	+	+	+	+	+	+	+	+
	Adenylylsulfate kinase (EC 2.7.1.25)	cysC	+	+	+	+	+	+	+	+	+	+	+	+	+	+	+	+	+	+	+	+
	Phosphoadenylyl-sulfate reductase [thioredoxin] (EC 1.8.4.8)	cysH	+	+	+	+	+	+	+	+	+	+	+	+	+	+	+	+	+	+	+	+
	3'(2'),5'-bisphosphate nucleotidase (EC 3.1.3.7)	cysQ	+	+	+	+	+	+	+	+	+	+	+	+	+	+	+	+	+	+	+	+
FP-SIR sulphite reductase	Sulfite reductase [NADPH] flavoprotein alpha-component (EC 1.8.1.2)	cysJ	+	+	+	+	+	+	+	+	+	+	+	+	+	+	+	+	+	+	+	+
	Sulfite reductase [NADPH] hemoprotein beta-component (EC 1.8.1.2)	cysI	+	+	+	+	+	+	+	+	+	+	+	+	+	+	+	+	+	+	+	+
	Sirohaem synthase	cysG	+	+	+	+	+	+	+	+	+	+	+	+	+	+	+	+	+	+	+	+
	Sirohaem synthase	cysG		+	+	+	+	+	+	+	+	+	+	+	+	+	+	+	+	+	+	+
	Cys regulon transcriptional activator	cysB	+	+	+	+	+	+	+	+	+	+	+	+	+	+	+	+	+	+	+	+
Thioredoxin-system	Thiol peroxidase Tpx-type (EC 1.11.1.15)	tpx	+	+	+	+	+	+	+	+	+	+	+	+	+	+	+	+	+	+	+	+
	Thiol peroxidase, Bcp-type (EC 1.11.1.15)	bcp	+	+	+	+	+	+	+	+	+	+	+	+	+	+	+	+	+	+	+	+
	Thioredoxin reductase (EC 1.8.1.9)	trxR	+	+	+	+	+	+	+	+	+	+	+	+	+	+	+	+	+	+	+	+
	Alkyl hydroperoxide reductase subunit C-like protein	n.d	+	+	+	+	+	+	+	+	+	+	+	+	+	+	+	+	+	+	+	+
	Alkyl hydroperoxide reductase protein C (EC 1.6.4.-)	n.d	+	+	+	+	+	+	+	+	+	+	+	+	+	+	+	+	+	+	+	+
	Alkyl hydroperoxide reductase protein F (EC 1.6.4.-)	n.d	+	+	+	+	+	+	+	+	+	+	+	+	+	+	+	+	+	+	+	+
	Hydrogen peroxide-inducible genes activator	oxyR	+	+	+	+	+	+	+	+	+	+	+	+	+	+	+	+	+	+	+	+
	Organic sulfur assimilation
Alkanesulfonate assimilation	FMN reductase (EC 1.5.1.38)	ssuE	+	+	+	+	+	+	+	+	+	+	+	+	+	+	+	+	+	+	+	+
	Alkanesulfonates-binding protein	ssuA	+	+	+	+	+	+	+	+	+	+	+	+	+	+	+	+	+	+	+	+
	Alkanesulfonate monooxygenase (EC 1.14.14.5)	ssuD	+	+	+	+	+	+	+	+	+	+	+	+	+	+	+	+	+	+	+	+
	Alkanesulfonates transport system permease protein	ssuC	+	+	+	+	+	+	+	+	+	+	+	+	+	+	+	+	+	+	+	+
	Alkanesulfonates ABC transporter ATP-binding protein	ssuB	+	+	+	+	+	+	+	+	+	+	+	+	+	+	+	+	+	+	+	+
	Arylsulfatase (EC 3.1.6.1)	as	+	+	+	+	+	+	+	+	+	+	+	+	+	+	+	+	+	+	+	+
	ABC-type nitrate/sulfonate/bicarbonate transport system, ATPase component	n.d	-	-	-	-	-	-	-	-	-	-	-	-	-	+	-	-	-	-	-	-
Taurine utilization	Alpha-ketoglutarate-dependent taurine dioxygenase (EC 1.14.11.17)	tauD	+	+	+	+	+	+	+	+	+	+	+	+	+	+	+	+	+	+	+	+
	Taurine transport ATP-binding protein TauB T	tauB	+	+	+	+	+	+	+	+	+	+	+	+	+	+	+	+	+	+	+	+
	Taurine transport system permease protein TauC	tauC	+	+	+	+	+	+	+	+	+	+	+	+	+	+	+	+	+	+	+	+
	Taurine-binding periplasmic protein TauA	tauA	+	+	+	+	+	+	+	+	+	+	+	+	+	+	+	+	+	+	+	+
L-cystine Uptake and Metabolism	L-cystine uptake protein TcyP	tcyP	+	+	+	+	+	+	+	+	+	+	+	+	+	+	+	+	+	+	+	+
	cystine ABC transporter, periplasmic cystine-binding protein	fliY	+	+	+	+	+	+	+	+	+	+	+	+	+	+	+	+	+	+	+	+
	cystine ABC transporter, permease protein	ABC,CYST.P	+	+	+	+	+	+	+	+	+	+	+	+	+	+	+	+	+	+	+	+
	cystine ABC transporter, ATP-binding protein	ABC,CYST.A	+	+	+	+	+	+	+	+	+	+	+	+	+	+	+	+	+	+	+	+
	cystathionine gamma-synthase (EC 2.5.1.48)	metB	+	+	+	+	+	+	+	+	+	+	+	+	+	+	+	+	+	+	+	+
	cystathionine beta-lyase (EC 4.4.1.8)	metC	+	+	+	+	+	+	+	+	+	+	+	+	+	+	+	+	+	+	+	+

## Sheet: S7
Table S7: Occurrence of the gene clusters related to tolerance against heavy metals in the different P. agglomerans genomes. The colors indicate the four groups in which cluster the twenty genomes (Figure 2). The minus sign indicates the absence of the corresponding gene. The genes associated with the various pathways are organized into operons. The names of the operons are indicated in column B,…
			Pantoea agglomerans strain
Pathway	Function: Tolerance against heavy metal toxicity	Gene	C1	4	RIT710	RIT273	190	DSM3493T2	TH81	JM1	B3	DOAB1048	IG1	Tx10	L15	DAPPPGT34	BD1212	BD1274	C410P1	LMAE-2	P5	DE0421
Arsenic tolerance	arsRH
	Arsenical resistance operon repressor	arsR	+	-	-	-	-	-	-	-	+	+	-	-	-	-	+	+	-	-	+	-
	Arsenic resistance protein ArsH	arsH	+	-	-	-	-	-	-	-	+	+	-	-	-	-	+	+	-	-	+	-
	arsRBC
	Arsenical resistance operon repressor	arsR	+	-	+	+	-	-	-	+	+	+	-	+	-	+	+	+	+	+	+	-
	Arsenic efflux pump protein	arsB	+	-	+	+	-	-	-	+	+	+	-	+	-	+	+	+	+	+	+	-
	Arsenate reductase (EC 1.20.4.1) glutaredoxin-coupled, glutaredoxin-like family	arsC	+	-	+	+	-	-	-	-	-	-	-	+	-	+	+	+	+	+	+	-
	arsR-acr3
	Arsenical resistance operon repressor	arsR	+	-	-	-	-	-	-	-	+	-	-	-	-	-	-	-	-	-	-	-
	Arsenical-resistance protein ACR3	acr3	+	-	-	-	-	-	-	-	+	-	-	-	-	-	-	-	-	-	-	-
Copper tolerance	cueR-copA
	Lead, cadmium, zinc and mercury transporting ATPase (EC 3.6.3.3) (EC 3.6.3.5); Copper-translocating P-type ATPase (EC 3.6.3.4)	copA	+	+	+	+	+	+	+	+	+	+	+	+	+	+	+	+	+	+	+	+
	Copper resistance transcriptional regulator CueR (MerR family)	cueR	+	+	+	+	+	+	+	+	+	+	+	+	+	+	+	+	+	+	+	+
	cueR-copA
	Transcriptional regulator MerR family	cueR	+	-	-	-	-	-	-	-	+	-	-	-	-	-	-	-	-	+	-	-
	Lead, cadmium, zinc and mercury transporting ATPase (EC 3.6.3.3) (EC 3.6.3.5); Copper-translocating P-type ATPase (EC 3.6.3.4)	copA	+	-	-	-	-	-	-	-	+	-	-	-	-	-	-	-	-	+	-	-
	copABCD_pcoRS
	Multicopper oxidase	copA	+	-	-	-	-	-	-	-	-	-	-	-	-	-	-	+	-	+	+	+
	Copper resistance protein B	copB	+	-	-	-	-	-	-	-	-	-	-	-	-	-	-	+	-	+	+	-
	Copper resistance protein CopC	copC	+	+	+	+	+	+	+	+	+	+	+	+	+	+	+	+	+	+	+	+
	Copper resistance protein CopD	copD	+	+	+	+	+	+	+	+	+	+	+	+	+	+	+	+	+	+	+	+
	transcriptional regulator PcoR	pcoR	+	+	+	+	+	+	-	+	+	+	+	-	-	-	-	+	+	+	+	+
	Sensory protein kinase PcoS (EC 2.7.13.3)	pcoS	+	+	+	+	+	+	-	+	+	+	+	-	-	-	-	+	+	+	+	+
	Two component system cpxR/A
	Copper-sensing two-component system response regulator CpxR	cpxR	+	+	+	+	+	+	+	+	+	+	+	+	+	+	+	+	+	+	+	+
	Copper sensory histidine kinase CpxA	cpxA	+	+	+	+	+	+	+	+	+	+	+	+	+	+	+	+	+	+	+	+
Cadmium tolerance	cusCFBA_cusSR
	Cobalt-zinc-cadmium resistance protein CzcA; Cation efflux system protein CusA	cusA	+	-	-	-	-	-	-	-	-	-	-	-	-	-	-	-	-	+	-	-
	Cobalt/zinc/cadmium efflux RND transporter, membrane fusion protein, CzcB family	cusB	+	-	-	-	-	-	-	-	-	-	-	-	-	-	-	-	-	+	-	-
	Cation efflux system protein CusF precursor	cusF	+																	+
	Cation efflux system protein CusC precursor	cusC	+	-	-	-	-	-	-	-	-	-	-	-	-	-	-	-	-	+	-	-
	Copper-sensing two-component system response regulator CusR	cusR	+	-	-	-	-	-	-	-	-	-	-	-	-	+	-	+	-	+	+	-
	Copper sensory histidine kinase CusS	cusS	+	-	-	-	-	-	-	-	-	-	-	-	-	+	-	+	-	+	+	-
	czcAC
	Cobalt-zinc-cadmium resistance protein CzcA; Cation efflux system protein CusA	czcA	+	+	+	+	+	+	+	+	+	+	+	+	+	+	+	+	+	+	+	+
	Probable Co/Zn/Cd efflux system membrane fusion protein	czcC	+	+	+	+	+	+	+	+	+	+	+	+	+	+	+	+	+	+	+	+

## Sheet: S8
Table S8: Occurrence of genes related to microbial adaptation in the different P. agglomerans genomes. The colors in the table indicate the four groups in which cluster the twenty genomes (Figure 2). The minus sign indicates the absence of the corresponding gene. The figure shows the organization of the 13,086-bp DNA region carrying seven putative members of the genomic island (GI) housing genes …
			Pantoea agglomerans strain
Pathway	Function: Microbial Adaptation	Gene	C1	4	RIT710	RIT273	190	DSM3493T2	TH81	JM1	B3	DOAB1048	IG1	Tx10	L15	DAPPPGT34	BD1212	BD1274	C410P1	LMAE-2	P5	DE0421
dndBCDE_dptFGH	DNA sulfur modification protein DndB	dndB	+	-	-	-	-	-	-	-	-	-	-	-	-	-	-	-	-	-	-	-
	3'-phosphoadenosine 5'-phosphosulfate sulfurtransferase DndC	dndC	+	-	-	-	-	-	-	-	-	-	-	-	-	-	-	-	-	-	-	-
	DNA sulfur modification protein DndD	dndD	+	-	-	-	-	-	-	-	-	-	-	-	-	-	-	-	-	-	-	-
	DNA sulfur modification protein DndE	dndE	+	-	-	-	-	-	-	-	-	-	-	-	-	-	-	-	-	-	-	-
	DNA phosphorothioation-dependent restriction protein DptH / AAA-like domain	dptH	+	-	-	-	-	-	-	-	-	-	-	-	-	-	-	-	-	-	-	-
	DNA phosphorothioation-dependent restriction protein DptG	dptG	+	-	-	-	-	-	-	-	-	-	-	-	-	-	-	-	-	-	-	-
	DNA phosphorothioation-dependent restriction protein DptF	dptF	+	-	-	-	-	-	-	-	-	-	-	-	-	-	-	-	-	-	-	-

## Sheet: S9
Table S9: Relative abundance of indoles and indoleacetic acids in the exometabolome of strain C1 and DSM3493
Compound name	p-value	set	edirection (C1 vs DSM3493)	efs (C1 vs DSM3493)	FDR
Indole-3-ethanol (Tryptophol)	0.00000015	indoles	up	38	0.00002
3-Indoleacetic acid	0.0000003	indoleacetic acids	up	3	0.00004
Indole-3-acetamide	0.0000034	indoleacetic acids	up	1.6	0.00044
3-Acetylindole	0.0057	indoles	up	1.2	0.67
Ethyl indole-2-carboxylate	0.0067	indoleacetic acids	down	-1.1	0.78
6-Methoxytryptamine	0.00000026	indoles	down	-11	0.000035
